# Supplementary material for: Association between Feelings of Trust and Security with Subjective Health among Mexican Migrants in the New York City Area
Source: Int J Environ Res Public Health. 2023 Feb 8;20(4):2981. doi: 10.3390/ijerph20042981 (PMC9966475; doi:10.3390/ijerph20042981)
Supplement: Supplementary file 1 [file ijerph-20-02981-s001.zip]

Archive with 1 entries (1 files):
- ijerph-2002203-Supplementary.pdf
